# Supplementary material for: Accordance of Registered Drug Packages with Guideline-Recommended Treatment Durations for Community-Acquired Pneumonia—A New Antibiotic Stewardship Target?
Source: Antibiotics (Basel). 2024 Jun 12;13(6):546. doi: 10.3390/antibiotics13060546 (PMC11201020; doi:10.3390/antibiotics13060546)
Supplement: Supplementary file 1 [file antibiotics-13-00546-s001.zip]

Archive with 1 entries (1 files):
- antibiotics-3013839-supplementary.pdf
